# Supplementary material for: Hidden fairy rings and males—Genetic patterns of natural Burgundy truffle (Tuber aestivum Vittad.) populations reveal new insights into its life cycle
Source: Environ Microbiol. 2022 Jul 20;24(12):6376–91. doi: 10.1111/1462-2920.16131 (PMC10084442; doi:10.1111/1462-2920.16131)
Supplement: Supplementary file 2 — APPENDIX S2 Supplementary Tables [file EMI-24-6376-s001.xlsx]

## Sheet: Table_S1
Table S1. Quantification of T. aestivum mycelia and their mating types in the soil at the WSL site. The amount of soil mycelium (µg of dried mycelium / g of dried soil) was calculated based on T. aestivum ITS sequence copy numbers (cp), obtained by using an absolute qPCR approach (see Material and Methods). The presence of mating types in the soil samples were assessed by non-quantitative PCR. An…
sample position	quantity cp mean (5ul, 1:10 diluted)	cp per g soil	µg mycelium per g soil		MAT presence (non quantitative PCR; Gel bands)			Fruitbodies found (in distance ≤ 0.5 m)
0	22.475	17980	0.191889		1-1 (weak)	1-2 (weak)		no
1_01	42.956	34364.8	0.366753		1-1 (weak)	-		no
1_02	37.583	30066.4	0.320879		-	1-2 (weak)		no
1_03	1332.21	1.06576e+06	11.3742		1-1 (strong)	-		no
1_04	7077.23	5.66179e+06	60.4246		1-1 (strong)	-		no
1_05	4412.5	3530000	37.6734		1-1 (strong)	-		yes
1_06	16931	1.35448e+07	144.555		1-1 (strong)	-		yes
1_07	37838.9	30271144	323.065		1-1 (strong)	-		yes
1_08	33607.2	2.68857e+07	286.934		1-1 (strong)	-		yes
1_09	23349.8	1.86798e+07	199.358		1-1 (strong)	-		yes
1_10	30797.3	2.46379e+07	262.944		1-1 (strong)	-		yes
1_11	25354.6	20283704	216.475		1-1 (strong)	-		yes
1_12	37609.4	30087536	321.105		1-1 (strong)	-		yes
1_13	48989	3.91912e+07	418.263		1-1 (strong)	-		yes
1_14	69424.4	5.55395e+07	592.738		1-1 (strong)	-		yes
1_15	7.517	6013.6	0.0641793		1-1 (weak)	-		no
1_16	1.002	801.6	0.00855496		-	-		no
1_17	3.328	2662.4	0.0284141		-	-		no
1_18	11.025	8820	0.0941302		-	-		no
1_19	0	0	0		-	-		no
1_20	1.115	892	0.00951974		-	-		no
1_21	0	0	0		-	-		no
1_22	0	0	0		-	-		no
2_01	993.158	794526	8.47947		1-1 (strong)			no
2_02	31.865	25492	0.27206		-	-		no
2_03	3966.73	3.17338e+06	33.8675		1-1 (strong)	-		no
2_04	250.362	200290	2.13756		1-1 (medium)	1-2 (weak)		no
2_05	16.84	13472	0.143778		-	-		no
2_06	321.817	257454	2.74764		1-1 (medium)	-		no
2_07	137.663	110130	1.17535		1-1 (weak)	1-2 (weak)		no
2_08	199.287	159430	1.70149		1-1 (weak)	1-2 (weak)		no
2_09	8113.84	6.49107e+06	69.2751		1-1 (strong)	-		yes
2_10	34386.2	27508992	293.586		1-1 (strong)	-		yes
2_11	55137.7	4.41102e+07	470.76		1-1 (strong)	-		yes
2_12	26726.2	21380968	228.185		1-1 (strong)	-		yes
2_13	5310.52	4.24842e+06	45.3406		1-1 (strong)	-		yes
2_14	9348.06	7.47844e+06	79.8126		1-1 (strong)	-		yes
2_15	19860.5	1.58884e+07	169.567		1-1 (strong)	-		no
2_16	33263.6	2.66109e+07	284.001		1-1 (strong)	-		no
2_17	3.131	2504.8	0.0267321		-	-		no
2_18	0	0	0		-	-		no
2_19	0.652	521.6	0.0055667		-	-		no
2_20	1.942	1553.6	0.0165806		-	-		no
2_21	2.474	1979.2	0.0211227		-	-		no
2_22	0	0	0		-	-		no
3_01	5808.87	4.64709e+06	49.5955		-	1-2 (strong)		no
3_02	12938	1.03504e+07	110.464		-	1-2 (strong)		no
3_03	14530.8	1.16247e+07	124.063		-	1-2 (strong)		no
3_04	32900.9	2.63207e+07	280.904		-	1-2 (strong)		no
3_05	7222.81	5.77825e+06	61.6675		1-1 (medium)	1-2 (strong)		no
3_06	34.29	27432	0.292764		-	-		no
3_07	53.018	42414.4	0.452662		1-1 (weak)	1-2 (weak)		no
3_08	1271.34	1017068	10.8545		1-1 (medium)	1-2 (weak)		no
3_09	281.624	225299	2.40447		1-1 (medium)	1-2 (weak)		no
3_10	125.544	100435	1.07188		1-1 (medium)	-		no
3_11	4356.19	3.48495e+06	37.1927		1-1 (strong)	-		no
3_12	304.084	243267	2.59623		1-1 (medium)	-		no
3_13	3194.72	2555780	27.2762		1-1 (strong)	-		no
3_14	11103.9	8.88308e+06	94.8034		1-1 (strong)	-		no
3_15	29787.1	23829684	254.319		1-1 (strong)	-		no
3_16	1554.73	1.24379e+06	13.2741		1-1 (strong)	-		no
3_17	0	0	0		-	-		no
3_18	1.72	1376	0.0146852		-	-		no
3_19	0.862	689.6	0.00735966		-	-		no
3_20	0	0	0		-	-		no
3_21	0	0	0		-	-		no
3_22	0	0	0		-	-		no
4_01	7.301	5840.8	0.0623351		-	-		no
4_02	1131.73	905382	9.66257		1-1 (strong)	-		no
4_03	2492.5	1.994e+06	21.2807		1-1 (strong)	-		no
4_04	16084.3	1.28675e+07	137.326		1-1 (strong)	1-2 (weak)		no
4_05	242.422	193938	2.06977		1-1 (medium)	1-2 (weak)		no
4_06	822.875	658300	7.02561		1-1 (medium)	1-2 (weak)		no
4_07	7998.2	6.39856e+06	68.2877		1-1 (strong)	1-2 (weak)		no
4_08	355.828	284662	3.03802		1-1 (medium)	1-2 (weak)		no
4_09	263.297	210638	2.248		1-1 (medium)	-		no
4_10	2116.11	1.69289e+06	18.0672		1-1 (strong)	-		no
4_11	3373.48	2.69879e+06	28.8024		1-1 (strong)	-		no
4_12	6740.76	5.39261e+06	57.5519		1-1 (strong)	-		no
4_13	0	0	0		1-1 (weak)	-		no
4_14	1.245	996	0.0106297		-	-		no
4_15	5.245	4196	0.0447812		1-1 (weak)	-		no
4_16	0	0	0		-	-		no
4_17	0	0	0		-	-		no
4_18	0.848	678.4	0.00724013		-	-		no
4_19	0	0	0		-	-		no
4_20	0	0	0		-	-		no
4_21	6.078	4862.4	0.0518933		-	-		no
4_22	0	0	0		-	-		no

## Sheet: Table_S2
Table S2. Number of observed alleles (Na), Number of effective alleles (Ne) and unbiased expected diversity (uHe; corresponds to unbiased expected heterozygosity for diploids; GenAlEx 6.512b) of maternal and paternal fruiting body samples calculated for each locus per population for haploids. nd= not determined due to poor amplification. a) all samples b) clone-corrected dataset (taking Psex into…
A) all samples
Locus	WSL (n=271)			BB (n=103)			Ue (n=88)
	Na	Ne	uHe	Na	Ne	uHe	Na	Ne	uHe
aest 1	4	1.03	0.029329	nd	nd	nd	nd	nd	nd
aest 6	3	1.08	0.0715867	2	1.24	0.192652	2	1.05	0.0449321
aest 7	1	1	0	2	1.73	0.4249	2	1.86	0.46813
aest 10	1	1	0	5	1.29	0.229012	3	1.83	0.458986
aest 15	1	1	0	1	1	0	1	1	0
aest 18	1	1	0	3	1.8	0.449648	1	1	0
aest 24	2	1.05	0.0505125	6	1.38	0.280221	1	1	0
aest 25	1	1	0	2	1.48	0.327813	1	1	0
aest 26	3	1.13	0.118464	4	1.94	0.489054	2	1.05	0.0449321
aest 28	3	1.01	0.0147328	8	2.5	0.606511	2	1.02	0.0227273
aest 29	2	1.07	0.0644526	3	2.2	0.551114	3	1.73	0.427638
aest 31	3	1.11	0.0987017	nd	nd	nd	nd	nd	nd
aest 35	2	1.01	0.0147055	3	1.06	0.057491	1	1	0
aest 36	2	1.01	0.00738007	2	1.26	0.207881	2	1.95	0.492947
mat	2	1.58	0.369824	2	2	0.504854	2	1.86	0.46813
Mean	2.07	1.07	0.0559792	3.31	1.61	0.332396	1.77	1.33	0.186802
B) clone-corrected dataset
Locus	WSL (n=56)			BB (n=63)			Ue (n=51)
	Na	Ne	uHe	Na	Ne	uHe	Na	Ne	uHe
aest 1	4	1.1572	0.138312	nd	nd	nd	nd	nd	nd
aest 6	3	1.15549	0.137013	2	1.40496	0.292883	2	1.0815	0.0768627
aest 7	1	1	0	2	1.94083	0.492576	2	1.87798	0.476863
aest 10	1	1	0	5	1.52478	0.349718	3	1.71457	0.425098
aest 15	1	1	0	1	1	0	1	1	0
aest 18	1	1	0	3	2.1236	0.537634	1	1	0
aest 24	2	1.11285	0.103247	6	1.45119	0.315924	1	1	0
aest 25	1	1	0	2	1.76478	0.440348	1	1	0
aest 26	3	1.47507	0.327922	4	2.39241	0.591398	2	1.0815	0.0768627
aest 28	3	1.07471	0.0707792	8	3.09836	0.688172	2	1.03998	0.0392157
aest 29	2	1.11285	0.103247	3	2.78136	0.650794	3	1.69006	0.416471
aest 31	3	1.42675	0.304545	nd	nd	nd	nd	nd	nd
aest 35	2	1.07397	0.0701299	3	1.10097	0.09319	1	1	0
aest 36	2	1.03635	0.0357143	2	1.4459	0.313364	2	1.71006	0.423529
mat	2	1.07397	0.0701299	2	1.91832	0.486431	2	1.91109	0.486275
Mean	2.06667	1.11328	0.0907359	3.30769	1.84211	0.404033	1.76923	1.3159	0.186244

## Sheet: Table_S3
Table S3. MLG assignment of maternal gleba and paternal ascospore samples using the mating type locus and 14 nSSR markers for the WSL site, 12 nSSR markers for fruitbody data from the BB and Ue sites and 11 nSSR markers for the dataset from Ue including ECM data. Mating type and the gender are given (i.e., m = maternal (gleba), p = paternal (ascospores), h = hermaphrodite (gleba and ascospores)).…
WSL fruitbodies:
Gender	MLG	MAT	Samples 2016	Samples 2017	Samples 2018	Samples 2019	Genet size (meters)	frequency	Psex	Significance
m	A	1-1	2	1	0	2	0.3	0.018	3.054e-06	0
p	B	1-2	-	3	2	1	6.7	0.022	0.109	0.153
p	C	1-2	-	2	0	5	5.9	0.026	3.546e-11	0
m	D	1-1	56	60	14	70	9.7	0.738	2.503e-07	0
p	E	1-2	-	8	4	16	8.5	0.103	1	1
p	F	1-2	-	3	0	2	7.5	0.018	0.122	0.221
p	G	1-2	-	1	1	5	8.4	0.026	0.002	0.006
p	Unique	1-2	0	3	2	8	-	0.004	-	-
Sum	20/56 (without/with Psex)		58	81	23	109	-	-	-	-
BB fruitbodies:
Gender	MLG	MAT	Samples 2011 (m/p)	Samples 2013 (m/p)	Samples 2019 (m/p)		Genet size (meters)	frequency	Psex	Significance
h	A	1-1	-	3 (2/1)	2 (1/1)		67.4	0.049	0.02	0.197
h	B	1-2	-	2 (0/2)	1 (1/0)		111.2	0.029	0.195	0.618
p	C	1-1	-	0	2		14.3	0.019	0.053	0.346
h	D	1-1	-	14 (9/5)	0		184.4	0.136	2.257e-07	0
h	E	1-2	-	13 (10/3)	9 (9/0)		185.9	0.214	6.661e-16	0
p	F	1-1	-	0	3		102.1	0.029	0.022	0.22
m	G	1-1	-	0	2		2.4	0.019	0	0.013
m	H	1-2	-	2	1		3.1	0.029	0.003	0.063
m	I	1-1	-	2	0		11.1	0.019	0.293	0.822
m	J	1-2	-	0	6		6	0.058	4.663e-15	0
	Unique	-	-	22 (12/10)	19 (9/10)		-	0.01	-	-
Sum	51/63 (without/with Psex)			58	45		-	-	-	-
Ue fruitbodies:
Gender	MLG	MAT	Samples 2011 (m/p)	Samples 2013 (m/p)	Samples 2019 (m/p)		Genet size (meters)	frequency	Psex	Significance
h	A	1-1	5 (5/0)	8 (7/1)	0		8.2	0.148	0.153	0.2
h	B	1-2	3 (0/3)	4 (2/2)	0		20.1	0.08	0.302	0.362
m	C	1-1	2 (2/0)	11 (11/0)	0		45.5	0.148	0.02	0.032
p	D	1-2	1 (0/1)	2 (0/2)	0		44	0.034	0.76	0.854
h	E	1-1	2 (2/0)	2 (1/1)	0		55.2	0.045	0.539	0.644
h	F	1-2	10 (9/1)	3 (3/0)	0		14.5	0.148	3.012e-07	0
m	G	1-1	1 (1/0)	2 (2/0)	1 (1/0)		3.7	0.045	0.001	0.003
h	H	1-1	2 (2/0)	1 (0/1)	0		16.9	0.034	0.313	0.398
h	I	1-1	0	10 (9/1)	1 (1/0)		9.5	0.125	2.026e-07	0
m	J	1-2	0	1 (1/0)	1 (1/0)		0.4	0.023	0.076	0.11
m	K	1-1	5 (5/0)	0	0		2.9	0.057	0.361	0.447
	unique	-	4 (1/3)	5 (2/3)	1 (0/1)		-	0.114	-	-
Sum	21/51 (without/with Psex)		35	49	4		-	-	-	-
Ue ectomycorrhizal root tips and fruitbodies combined, including 25 additional fruitbodies sampled in 2016 (17), 2017 (6), and 2018 (2) of which spatial location is unknown and which therefore are not included in main analyses:
Gender	MLG	MAT	fruitbody samples (m/p)	Years fruitbody maternal (No. of samples)	Years fruitbody paternal (No. of samples)	ECMs 2016	Psex	Significance
h	A	1-1	15 (12/3)			4	0.058	0.112
h	B	1-2	8 (3/5)			0	0.9	0.936
m	C	1-1	15 (15/0)	2011 (2) 2013 (8), 2016 (2)		5	0.005	0.015
p	D	1-2	4 (0/4)			2	0.917	0.96
h	E	1-1	8 (5/3)			0	0.172	0.261
h	F	1-2	15 (14/1)	2011 (9) 2013 (3), 2016 (1), 2017 (1)	2011 (1)	21	6.88338e-15	0
m	G	1-1	8 (8/0)	2011 (1) 2013 (2), 2016 (2), 2017 (2), 2019 (1)		6	2.30977e-11	0
h	H	1-1	3 (2/1)			0	0.526	0.632
h	I	1-1	13 (11/2)	2013 (9), 2016 (1), 2019 (1)	2013 (1), 2016 (1)	0	6.26824e-07	0
m	J	1-2	2 (2/0)			0	0.282	0.37
m	K	1-1	5 (5/0)			2	0.166	0.253
m	L	1-1	2 (2/0)			4	0.438	0.545
m	M	1-2	7 (7/0)	2013 (1), 2016 (6)		8	7.77156e-15	0
-	N	1-2	0			3	1.43692e-10	0
-	O	1-2	0			3	0.935	0.963
h	P	1-2	4 (1/3)	2011 (1)	2016 (1), 2017 (2)	2	0.018	0.045
m	Q	1-1	2 (2/0)	2013 (1), 2016 (1)		0	0.0001054	0.000826519
m	R	1-1	2 (2/0)	2016 (2)		1	7.20087e-10	0
p	S	1-1	2 (0/2)			0	0.975	0.991
p	T	1-1	2 (0/2)			0	0.56	0.653
p	U	1-2	3 (1/2)			0	0.86	0.919
	unique	-	12 (1/11)			5	-	-
Sum	29/95 (without/with Psex)	-	132			66	-	-

## Sheet: Table_S4
Table S4. Multi-locus genotypes of complete, clone-corrected data of gleba and ascospore samples of the three sites BB, Ue, and WSL. For each MLG, the gender (i.e., m = maternal (gleba), p = paternal (ascospores), h = hermaphrodite (gleba and ascospores)) and the site of origin, the profiles of the 12 nSSR markers and the mating type locus (MAT 1-1 = 101, MAT 1-2 = 102), as well as the assignment…
Sample_name (MLG)	Gender	Site	Locus_aest6	Locus_aest7	Locus_aest10	Locus_aest15	Locus_aest18	Locus_aest24	Locus_aest25	Locus_aest26	Locus_aest28	Locus_aest29	Locus_aest35	Locus_aest36	Locus_mat	Genetic_Cluster	Q_score_Cluster1	Q_score_Cluster2	Q_score_Cluster3	Q_score_Cluster4
T19_064_B66_a_m	m	BB	236	261	295	312	142	298	128	178	383	211	148	326	102	1	0.7575	0.161	0.0435	0.038
MLG_F_Ue	h	Ue	236	256	295	312	144	298	128	178	383	241	148	322	102	1	0.981	0.005	0.005	0.009
MLG_I_Ue	h	Ue	236	261	288	312	144	298	128	178	383	211	148	326	101	1	0.977	0.007	0.009	0.007
13_1036_U_m	m	Ue	218	261	288	312	144	298	128	178	383	241	148	326	101	1	0.8547	0.0862	0.0531	0.006
13_1041_U_m	m	Ue	236	256	288	312	144	298	128	145	383	211	148	326	102	1	0.8447	0.122	0.016	0.0173
13_1052_U_m	m	Ue	236	256	295	312	144	298	128	178	383	211	148	322	101	1	0.9812	0.006	0.005	0.0078
13_1055_U_m	m	Ue	236	256	295	312	144	298	128	178	383	211	148	322	102	1	0.976	0.005	0.006	0.013
13_1061_U_m	m	Ue	236	256	295	312	144	298	128	178	383	211	148	322	101	1	0.981	0.006	0.005	0.008
13_1062_U_m	m	Ue	236	256	295	312	144	298	128	178	383	211	148	322	102	1	0.976	0.005	0.006	0.013
13_1063_U_m	m	Ue	236	256	295	312	144	298	128	178	383	241	148	322	101	1	0.9831	0.0059	0.005	0.006
13_1068_U_m	m	Ue	236	256	295	312	144	298	128	178	383	211	148	322	101	1	0.9811	0.006	0.005	0.0079
13_1072_U_m	m	Ue	236	256	295	312	144	298	128	178	383	211	148	322	101	1	0.981	0.006	0.005	0.008
13_1076_U_m	m	Ue	236	256	295	312	144	298	128	178	383	211	148	322	101	1	0.9811	0.0059	0.005	0.008
13_1090_U_m	m	Ue	236	256	295	312	144	298	128	178	383	211	148	322	101	1	0.9811	0.006	0.005	0.0079
13_1096_U_m	m	Ue	236	256	295	312	144	298	128	178	383	211	148	322	101	1	0.981	0.006	0.005	0.008
13_1099_U_m	m	Ue	236	261	288	312	144	298	128	178	383	241	148	322	102	1	0.9789	0.0041	0.006	0.011
MLG_C_Ue	m	Ue	236	256	295	312	144	298	128	178	383	211	148	326	101	1	0.978	0.009	0.007	0.006
MLG_G_Ue	m	Ue	236	261	280	312	144	298	128	178	383	211	148	322	101	1	0.8548	0.04	0.0942	0.011
T19_094_U_12_m	m	Ue	236	261	288	312	144	298	128	178	383	241	148	322	102	1	0.979	0.004	0.006	0.011
TA05_U_m	m	Ue	236	256	295	312	144	298	128	178	383	211	148	322	101	1	0.981	0.006	0.005	0.008
TA07_U_m	m	Ue	236	256	295	312	144	298	128	178	383	211	148	322	101	1	0.9803	0.006	0.0057	0.008
TA08_U_m	m	Ue	236	256	295	312	144	298	128	178	383	211	148	322	101	1	0.9816	0.006	0.0051	0.0073
TA09_U_m	m	Ue	236	256	295	312	144	298	128	178	383	211	148	322	101	1	0.981	0.006	0.005	0.008
TA10_U_m	m	Ue	236	256	295	312	144	298	128	178	383	211	148	322	101	1	0.9809	0.006	0.0051	0.008
TA11_U_m	m	Ue	236	261	295	312	144	298	128	178	383	211	148	326	101	1	0.9741	0.0079	0.009	0.009
TA119_U_m	m	Ue	236	256	295	312	144	298	128	178	383	241	148	322	101	1	0.983	0.006	0.005	0.006
TA12_U_m	m	Ue	236	261	295	312	144	298	128	178	383	211	148	326	101	1	0.974	0.0078	0.0092	0.009
TA121_U_m	m	Ue	236	256	295	312	144	298	128	178	383	241	148	322	101	1	0.983	0.006	0.005	0.006
TA124_U_m	m	Ue	236	261	288	312	144	298	128	178	383	211	148	322	101	1	0.979	0.005	0.007	0.009
TA125_U_m	m	Ue	236	261	288	312	144	298	128	178	383	211	148	322	101	1	0.979	0.005	0.007	0.009
TA129_U_m	m	Ue	236	261	288	312	144	298	128	178	383	211	148	326	102	1	0.972	0.007	0.01	0.011
TA13_U_m	m	Ue	236	261	295	312	144	298	128	178	383	211	148	326	101	1	0.9742	0.0078	0.009	0.009
TA14_U_m	m	Ue	236	261	295	312	144	298	128	178	383	211	148	326	101	1	0.9747	0.0073	0.009	0.009
TA15_U_m	m	Ue	236	261	295	312	144	298	128	178	383	211	148	326	101	1	0.9741	0.0078	0.0091	0.009
13_1027_U_f	p	Ue	236	256	295	312	144	298	128	178	383	211	148	326	102	1	0.9741	0.009	0.0079	0.009
13_1029_U_f	p	Ue	236	261	295	312	144	298	128	178	383	241	148	326	102	1	0.974	0.007	0.008	0.011
13_1040_U_f	p	Ue	218	261	288	312	144	298	128	178	383	241	148	326	102	1	0.8514	0.0771	0.0619	0.0096
13_1041_U_f	p	Ue	236	256	295	312	144	298	128	178	383	211	148	322	101	1	0.9811	0.006	0.005	0.0079
13_1052_U_f	p	Ue	236	256	295	312	144	298	128	178	383	211	148	322	102	1	0.976	0.005	0.006	0.013
13_1055_U_f	p	Ue	236	256	295	312	144	298	128	178	383	241	148	322	101	1	0.983	0.006	0.005	0.006
13_1056_U_f	p	Ue	236	261	288	312	144	298	128	178	383	211	148	322	101	1	0.979	0.005	0.007	0.009
13_1063_U_f	p	Ue	236	256	288	312	144	298	128	145	383	241	148	322	102	1	0.8936	0.0743	0.01	0.0221
13_1066_U_f	p	Ue	236	256	295	312	144	298	128	178	383	211	148	322	102	1	0.976	0.005	0.006	0.013
13_1097_U_f	p	Ue	236	256	295	312	144	298	128	178	383	211	148	326	102	1	0.9749	0.0083	0.0078	0.009
13_1099_U_f	p	Ue	236	261	288	312	144	298	128	178	383	211	148	326	101	1	0.977	0.007	0.009	0.007
T19_092_U_34_f	p	Ue	236	256	288	312	144	298	128	178	476	221	148	322	102	1	0.7842	0.0668	0.14	0.009
TA08_U_f	p	Ue	236	256	295	312	144	298	128	178	383	211	148	322	102	1	0.976	0.005	0.006	0.013
TA114_U_f	p	Ue	236	261	295	312	144	298	128	178	383	241	148	322	101	1	0.98	0.005	0.006	0.009
TA117_U_f	p	Ue	236	261	280	312	144	298	128	178	383	241	148	322	102	1	0.8679	0.0387	0.0812	0.0122
TA119_U_f	p	Ue	236	256	295	312	144	298	128	178	383	211	148	326	102	1	0.9747	0.0089	0.0074	0.009
TA121_U_f	p	Ue	236	256	295	312	144	298	128	178	383	241	148	322	102	1	0.981	0.005	0.005	0.009
TA125_U_f	p	Ue	236	256	295	312	144	298	128	178	383	211	148	322	102	1	0.976	0.005	0.006	0.013
TA127_U_f	p	Ue	236	256	295	312	144	298	128	178	383	211	148	322	102	1	0.976	0.005	0.006	0.013
TA128_U_f	p	Ue	236	261	295	312	144	298	128	178	383	211	148	322	101	1	0.975	0.005	0.007	0.013
MLG_D_BB	h	BB	218	256	280	312	142	298	128	145	389	216	148	326	101	2	0.005	0.985	0.006	0.004
MLG_E_BB	h	BB	218	256	280	312	142	298	128	145	389	216	148	326	102	2	0.005	0.9823	0.007	0.0057
13_0958_B_m	m	BB	218	261	280	312	142	298	128	145	389	216	148	326	101	2	0.0062	0.9732	0.0126	0.008
13_0959_B_m	m	BB	218	261	280	312	142	298	128	145	389	216	148	326	101	2	0.0063	0.9737	0.012	0.008
13_0964_B_m	m	BB	218	261	280	312	142	298	122	145	383	216	148	326	102	2	0.008	0.7765	0.2074	0.0081
13_0972_B_m	m	BB	218	256	295	312	142	298	128	145	389	216	148	326	102	2	0.0092	0.9728	0.006	0.012
13_0974_B_m	m	BB	218	256	280	312	142	298	128	145	383	216	148	326	101	2	0.007	0.982	0.007	0.004
13_0976_B_m	m	BB	218	256	280	312	142	298	128	145	383	216	148	326	101	2	0.007	0.9819	0.0071	0.004
13_0980_B_m	m	BB	218	256	280	312	142	298	128	145	359	216	148	326	101	2	0.005	0.9806	0.0104	0.004
13_0988_B_m	m	BB	218	256	295	312	142	298	128	145	389	216	148	326	102	2	0.0091	0.9729	0.006	0.012
13_0991_B_m	m	BB	218	261	295	312	142	292	128	145	389	216	148	326	101	2	0.01	0.9631	0.009	0.0179
13_0993_B_m	m	BB	218	261	280	312	142	298	122	145	389	216	148	326	102	2	0.005	0.8707	0.1153	0.009
T19_062_B101_a_m	m	BB	218	256	280	312	142	298	128	145	383	216	148	326	102	2	0.008	0.9779	0.009	0.0051
T19_072_B76_a_m	m	BB	218	256	280	312	142	298	128	145	383	216	148	326	101	2	0.007	0.982	0.007	0.004
T19_079_B116_a_m	m	BB	218	256	295	312	142	292	128	145	383	216	148	326	101	2	0.012	0.975	0.006	0.007
T19_088_B42_a_m	m	BB	218	256	295	312	142	298	128	145	389	216	148	326	102	2	0.0093	0.9727	0.006	0.012
13_0967_B_f	p	BB	218	256	280	312	142	292	128	157	389	216	148	326	102	2	0.0042	0.9227	0.0681	0.005
13_0974_B_f	p	BB	218	256	280	312	142	298	128	145	389	216	148	322	102	2	0.0191	0.9346	0.017	0.0293
13_0981_B_f	p	BB	218	256	280	312	142	298	128	145	383	216	148	326	102	2	0.008	0.9772	0.009	0.0058
13_0982_B_f	p	BB	218	256	280	312	142	298	128	145	383	216	148	326	101	2	0.007	0.982	0.007	0.004
13_0983_B_f	p	BB	218	256	280	312	142	298	128	145	339	216	148	326	101	2	0.005	0.9371	0.0539	0.004
13_0984_B_f	p	BB	218	261	280	312	142	298	128	145	389	211	148	326	101	2	0.0347	0.8329	0.0833	0.0492
13_0988_B_f	p	BB	218	256	295	312	142	298	128	145	389	216	148	326	101	2	0.009	0.979	0.005	0.007
13_0991_B_f	p	BB	218	256	280	312	142	298	128	145	383	216	148	326	102	2	0.008	0.978	0.009	0.005
13_0993_B_f	p	BB	218	256	280	312	164	298	128	157	389	216	148	326	101	2	0.006	0.6803	0.3097	0.004
13_1002_B_f	p	BB	218	256	280	312	142	280	128	145	389	216	148	322	101	2	0.0154	0.9422	0.0274	0.015
T19_062_B101_a_f	p	BB	218	256	275	312	142	298	128	145	389	221	148	326	101	2	0.005	0.9809	0.0101	0.004
T19_063_B106_a_f	p	BB	218	256	305	312	142	298	128	145	383	221	148	326	101	2	0.008	0.9723	0.0157	0.004
T19_065_B96_a_f	p	BB	218	256	280	312	142	298	128	145	389	221	148	326	101	2	0.005	0.9846	0.0064	0.004
T19_068_B34_a_f	p	BB	218	256	280	312	142	298	128	145	383	221	148	326	101	2	0.0071	0.9799	0.009	0.004
T19_075_B74_a_f	p	BB	218	256	280	312	142	298	128	145	389	221	148	326	101	2	0.005	0.9842	0.0068	0.004
T19_080_B56_a_f	p	BB	218	256	295	312	142	298	128	178	395	221	148	326	101	2	0.1191	0.8012	0.0298	0.0499
T19_084_B46_a_f	p	BB	218	256	280	312	142	298	128	145	383	221	148	326	101	2	0.0071	0.9799	0.009	0.004
T19_085_B77_a_f	p	BB	218	256	280	312	142	298	128	145	380	221	148	326	101	2	0.005	0.9764	0.0146	0.004
T19_086_B62_a_f	p	BB	218	256	280	312	142	298	128	145	389	221	148	326	101	2	0.005	0.984	0.007	0.004
T19_087_B45_a_f	p	BB	218	256	280	312	142	298	122	145	383	221	132	326	101	2	0.0053	0.7438	0.2479	0.003
T19_088_B42_a_f	p	BB	218	256	280	312	142	298	128	145	383	216	148	326	101	2	0.007	0.982	0.007	0.004
13_0954_B_m	m	BB	218	261	280	312	160	295	128	157	383	211	152	322	102	3	0.0092	0.007	0.9515	0.0323
13_0960_B_m	m	BB	218	261	280	312	160	301	122	157	383	216	148	322	102	3	0.006	0.012	0.9737	0.0083
13_0965_B_m	m	BB	218	256	280	312	160	301	122	157	356	216	148	326	101	3	0.005	0.0324	0.9586	0.004
13_0971_B_m	m	BB	236	256	280	312	160	298	122	157	389	211	148	326	101	3	0.0121	0.0698	0.9131	0.005
13_0975_B_m	m	BB	236	261	280	312	160	298	122	141	383	211	148	322	102	3	0.0178	0.005	0.9613	0.0159
13_0977_B_m	m	BB	218	261	280	312	160	298	122	157	383	211	148	326	101	3	0.008	0.01	0.976	0.006
13_0987_B_m	m	BB	236	261	280	312	160	298	128	157	356	211	148	322	102	3	0.0204	0.006	0.9363	0.0373
13_1002_B_m	m	BB	236	261	280	312	160	298	122	157	356	211	148	322	102	3	0.01	0.0041	0.9706	0.0153
MLG_G_BB	m	BB	218	256	280	312	160	298	122	157	383	211	148	326	101	3	0.011	0.0208	0.9632	0.005
MLG_J_BB	m	BB	218	261	280	312	160	295	128	157	383	211	148	326	102	3	0.009	0.011	0.969	0.011
T19_065_B96_a_m	m	BB	218	261	280	312	160	298	122	157	383	211	148	326	102	3	0.007	0.008	0.977	0.008
T19_069_B63_a_m	m	BB	218	261	280	312	160	298	122	141	383	211	148	326	101	3	0.008	0.01	0.976	0.006
T19_074_B12_a_m	m	BB	218	261	280	312	142	298	128	157	392	211	148	322	102	3	0.0122	0.0974	0.8624	0.028
T19_076_B79_a_m	m	BB	236	261	295	312	164	298	128	157	356	211	148	322	102	3	0.0975	0.007	0.7689	0.1266
T19_081_B64_a_m	m	BB	236	256	280	312	160	298	122	141	356	211	148	326	101	3	0.012	0.01	0.973	0.005
T19_083_B28_a_m	m	BB	218	256	280	312	160	298	122	157	339	211	148	326	102	3	0.007	0.0139	0.9729	0.0062
T19_091_B_36_m	m	BB	218	261	280	312	160	298	122	157	383	216	148	326	102	3	0.006	0.0259	0.9611	0.007
13_0960_B_f	p	BB	218	261	280	312	160	298	122	145	383	211	148	322	101	3	0.012	0.0491	0.916	0.0229
13_0971_B_f	p	BB	218	261	280	312	164	298	128	178	389	211	148	322	102	3	0.0703	0.1605	0.5499	0.2193
13_0998_B_f	p	BB	218	261	280	312	160	298	122	157	339	211	148	326	101	3	0.0058	0.009	0.9792	0.006
T19_073_B57_a_f	p	BB	236	256	280	312	164	277	122	141	383	221	148	326	102	3	0.0098	0.0121	0.9741	0.004
T19_077_B53_a_f	p	BB	218	261	280	312	160	295	128	157	383	221	132	326	101	3	0.006	0.0219	0.9671	0.005
T19_082_B47_a_f	p	BB	236	261	280	312	160	298	122	157	356	221	148	326	101	3	0.007	0.0079	0.9801	0.005
T19_083_B28_a_f	p	BB	236	261	307	312	160	298	122	141	339	221	148	326	101	3	0.007	0.007	0.981	0.005
T19_089_B44_a_f	p	BB	236	261	295	312	164	295	128	157	383	221	148	322	101	3	0.1069	0.012	0.8541	0.027
MLG_A_WSL	m	WSL	224	261	295	312	160	292	128	178	353	211	148	322	101	4	0.0462	0.032	0.0262	0.8956
MLG_D_WSL	m	WSL	224	261	295	312	160	298	128	178	353	211	148	322	101	4	0.066	0.024	0.0269	0.8831
MLG_C_WSL	p	WSL	224	261	295	312	160	298	128	145	353	216	148	322	102	4	0.005	0.0511	0.01	0.9339
MLG_G_WSL	p	WSL	236	261	295	312	160	298	128	178	353	211	148	322	102	4	0.0892	0.004	0.019	0.8878
T17_0069_4_f	p	WSL	224	261	295	312	160	298	128	178	353	211	148	322	102	4	0.007	0.004	0.005	0.984
T17_0071_6_f	p	WSL	224	261	295	312	160	298	128	178	353	211	148	322	102	4	0.007	0.004	0.005	0.984
T17_0073_8_f	p	WSL	224	261	295	312	160	298	128	178	353	211	148	322	102	4	0.007	0.004	0.005	0.984
T17_0329_11_f	p	WSL	224	261	295	312	160	298	128	178	353	211	148	322	102	4	0.007	0.004	0.005	0.984
T17_0333_15_f	p	WSL	224	261	295	312	160	298	128	145	353	211	148	322	102	4	0.006	0.007	0.005	0.982
T17_0336_18_f	p	WSL	224	261	295	312	160	298	128	157	353	211	148	326	102	4	0.01	0.0208	0.2746	0.6946
T17_0342_24_f	p	WSL	224	261	295	312	160	298	128	178	353	211	148	322	102	4	0.007	0.004	0.005	0.984
T17_0346_28_f	p	WSL	224	261	295	312	160	298	128	178	353	211	148	322	102	4	0.007	0.004	0.005	0.984
T17_0354_36_f	p	WSL	224	261	295	312	160	298	128	145	353	211	148	322	102	4	0.006	0.007	0.005	0.982
T17_0358_40_f	p	WSL	224	261	295	312	160	298	128	178	353	211	148	322	102	4	0.007	0.004	0.005	0.984
T17_0365_48_f	p	WSL	224	261	295	312	160	298	128	178	353	211	148	322	102	4	0.007	0.004	0.005	0.984
T17_0370_53_f	p	WSL	224	261	295	312	160	298	128	178	353	211	148	322	102	4	0.007	0.004	0.005	0.984
T17_0374_57_f	p	WSL	218	261	295	312	160	298	128	178	353	211	148	322	102	4	0.011	0.052	0.055	0.8819
T17_0376_47_f	p	WSL	224	261	295	312	160	298	128	145	353	211	148	322	102	4	0.006	0.007	0.0051	0.9819
T17_0378_60_f	p	WSL	224	261	295	312	160	292	128	145	353	211	148	322	102	4	0.005	0.009	0.005	0.981
T17_0381_63_f	p	WSL	224	261	295	312	160	298	128	178	353	211	148	322	102	4	0.007	0.004	0.005	0.984
T17_0384_66_f	p	WSL	224	261	295	312	160	298	128	178	353	211	148	322	102	4	0.007	0.004	0.005	0.984
T18_0063_78_f	p	WSL	224	261	295	312	160	292	128	178	353	211	148	322	102	4	0.006	0.005	0.005	0.984
T18_0114_18-11_f	p	WSL	224	261	295	312	160	298	128	178	353	211	148	322	102	4	0.007	0.004	0.005	0.984
T18_0116_18-9_f	p	WSL	224	261	295	312	160	298	128	145	353	216	148	322	102	4	0.005	0.0511	0.01	0.9339
T18_0223_18-15_f	p	WSL	224	261	295	312	160	298	128	178	353	211	148	322	102	4	0.007	0.004	0.005	0.984
T18_0224_18-16_f	p	WSL	224	261	295	312	160	298	128	178	353	211	148	322	102	4	0.007	0.004	0.005	0.984
T18_0225_18-14_f	p	WSL	224	261	295	312	160	298	128	178	353	211	148	322	102	4	0.007	0.004	0.005	0.984
T18_0270_18-18_f	p	WSL	224	261	295	312	160	298	128	145	353	211	148	322	102	4	0.006	0.007	0.005	0.982
T18_0292_18-20_f	p	WSL	224	261	295	312	160	298	128	145	353	211	148	322	102	4	0.006	0.007	0.005	0.982
T19_002_19-2_f	p	WSL	224	261	295	312	160	298	128	178	353	211	148	322	102	4	0.007	0.004	0.005	0.984
T19_003_19-3_f	p	WSL	224	261	295	312	160	298	128	145	353	211	148	322	102	4	0.006	0.007	0.0051	0.9819
T19_006_19-60_f	p	WSL	224	261	295	312	160	298	128	178	353	211	148	322	102	4	0.007	0.004	0.005	0.984
T19_007_19-61_f	p	WSL	224	261	295	312	160	298	128	178	353	216	148	322	102	4	0.0067	0.0259	0.0101	0.9573
T19_010_19-64_f	p	WSL	224	261	295	312	160	298	128	178	353	211	148	322	102	4	0.007	0.004	0.005	0.984
T19_011_19-65_f	p	WSL	224	261	295	312	160	298	128	178	353	211	148	322	102	4	0.007	0.004	0.005	0.984
T19_016_19-70_f	p	WSL	224	261	295	312	160	298	128	178	353	211	148	322	102	4	0.007	0.004	0.005	0.984
T19_017_19-71_f	p	WSL	224	261	295	312	160	298	128	178	353	211	148	322	102	4	0.007	0.004	0.005	0.984
T19_020_19-74_f	p	WSL	224	261	295	312	160	298	128	178	353	211	148	322	102	4	0.007	0.004	0.005	0.984
T19_021_19-75_f	p	WSL	224	261	295	312	160	298	128	178	353	211	148	322	102	4	0.007	0.004	0.005	0.984
T19_035_19-79_f	p	WSL	224	261	295	312	160	298	128	178	353	211	148	322	102	4	0.007	0.004	0.005	0.984
T19_036_19-80_f	p	WSL	224	261	295	312	160	298	128	178	353	211	148	322	102	4	0.007	0.004	0.005	0.984
T19_038_19-82_f	p	WSL	224	261	295	312	160	298	128	178	353	211	148	322	102	4	0.007	0.004	0.005	0.984
T19_043_19-87_f	p	WSL	224	261	295	312	160	298	128	178	353	211	148	322	102	4	0.007	0.004	0.005	0.984
T19_044_19-88_f	p	WSL	224	261	295	312	160	298	128	178	353	211	148	322	102	4	0.007	0.004	0.005	0.984
T19_048_19-40_f	p	WSL	224	261	295	312	160	298	128	178	353	211	148	322	102	4	0.007	0.004	0.005	0.984
T19_049_19-41_f	p	WSL	236	261	295	312	160	298	128	178	353	211	148	322	102	4	0.0893	0.004	0.019	0.8877
T19_051_19-43_f	p	WSL	224	261	295	312	160	298	128	178	446	211	148	322	102	4	0.0099	0.0067	0.0228	0.9606
T19_052_19-44_f	p	WSL	224	261	295	312	160	298	128	178	365	211	148	322	102	4	0.01	0.007	0.0231	0.9599
T19_053_19-45_f	p	WSL	224	261	295	312	160	298	128	178	353	211	148	322	102	4	0.007	0.004	0.005	0.984
T19_054_19-46_f	p	WSL	224	261	295	312	160	298	128	178	353	211	148	322	102	4	0.007	0.004	0.005	0.984
T19_059_19-91_f	p	WSL	224	261	295	312	160	298	128	178	353	211	148	322	102	4	0.007	0.004	0.005	0.984
T19_106_19-93_f	p	WSL	236	261	295	312	160	298	128	145	353	211	148	322	102	4	0.0638	0.008	0.0249	0.9033
T19_109_19-96_f	p	WSL	224	261	295	312	160	298	128	178	353	211	148	322	102	4	0.007	0.004	0.005	0.984
T19_112_19-99_f	p	WSL	224	261	295	312	160	298	128	178	353	211	148	322	102	4	0.007	0.004	0.005	0.984
T19_113_19-100_f	p	WSL	224	261	295	312	160	298	128	178	353	211	152	322	102	4	0.006	0.004	0.007	0.983
T19_115_19-102_f	p	WSL	224	261	295	312	160	298	128	178	353	211	152	322	102	4	0.006	0.004	0.007	0.983
